# Supplementary material for: PaCRISPR: a server for predicting and visualizing anti-CRISPR proteins
Source: Nucleic Acids Res. 2020 May 27;48(W1):W348–57. doi: 10.1093/nar/gkaa432 (PMC7319593; doi:10.1093/nar/gkaa432)
Supplement: gkaa432_Supplemental_Files [file gkaa432_supplemental_files.zip]

Archive with 2 entries (2 files):
- NAR_PaCRISPR_Datasets.zip
- PaCRISPR_Supplementary_material.pdf
